# Supplementary material for: A hidden burden of neonatal illness? A cross-sectional study of all admissions aged less than one month across twelve Kenyan County hospitals
Source: Wellcome Open Res. 2018 Jan 30;2:119. Originally published 2017 Dec 18. [Version 2] doi: 10.12688/wellcomeopenres.13312.2 (PMC5771142; doi:10.12688/wellcomeopenres.13312.2)
Supplement: Supplementary file 1 [file wellcomeopenres-2-14990-s0000.tgz]

Archive with 1 entries (1 files):
- e7de8a69-42dc-443a-9c92-31ad85021c04.docx
